# Supplementary material for: Variable selection in omics data: A practical evaluation of small sample sizes
Source: PLoS One. 2018 Jun 21;13(6):e0197910. doi: 10.1371/journal.pone.0197910 (PMC6013185; doi:10.1371/journal.pone.0197910)
Supplement: S1 File — (R) [file pone.0197910.s002.R]

# 2017.04.27. ask
# The goal of this code is to write a simulation to evaluate ANOVA vs ElasticNet performance.
# Here we do simulations.
# The simlest seting we have are similar to the paper published by Dr. McIntyre
# http://www.ncbi.nlm.nih.gov/pubmed/15960805
rm(list=ls(all=TRUE))

# library(Matrix) for blog-diagonal matrixes creation and other matrix manipulations.
library(Matrix)
# library(MASS) for MVN simulations.
library(MASS)
# This package is requred to run in RScript mode rathen than interactive mode.
library(methods)


# Reading parameters from the command line.
args <- commandArgs(TRUE)
print(args)
work_directory_path <- args[1]
parameter_table_full_path <- args[2]
scenario_id <- as.integer(args[3])


# Reading the table of settings inside R
table_of_settings  <- read.table( parameter_table_full_path,   sep = ",", header = TRUE )
table_of_settings$correlation_text  <- paste( "0", 10*table_of_settings$correlation, sep = "" )
print(table_of_settings)
cat(" scenario_id = ", scenario_id, "\n", sep ="")


# Extracting current parameters from the table
seed_current <- table_of_settings$seed[scenario_id]
correlation_current <- table_of_settings$correlation[scenario_id]
correlation_text_current <- table_of_settings$correlation_text[scenario_id]
n_simulation_current <- table_of_settings$n_simulation[scenario_id]
n_met_current <- table_of_settings$n_met[scenario_id]

block1_current <- table_of_settings$block1[scenario_id]
block2_current <- table_of_settings$block2[scenario_id]
block3_current <- table_of_settings$block3[scenario_id]
block4_current <- table_of_settings$block4[scenario_id]

delta1_current <- table_of_settings$delta1[scenario_id]
delta2_current <- table_of_settings$delta2[scenario_id]
delta3_current <- table_of_settings$delta3[scenario_id]

n_diff_each_block_current <- table_of_settings$n_diff_each_block[scenario_id]
  
ssize_current <- table_of_settings$ssize[scenario_id]


# Setting up a seed to run the current file.
# For now assign some random value.
# We use job_id as a seed to make the code different for every run.
set.seed(seed_current)


# Setting up the working directory.
# This pathes are for debugging purposes only and are commented here.
# setwd("/home/akirpich/SHARE/SHARE/McIntyre_Lab/SECIM/Variable_Selection/R_output/")
# setwd("S:/McIntyre_Lab/SECIM/Variable_Selection/R_code")
# This path is for running on HiperGator2.
setwd(work_directory_path)
# Extra check
# getwd()


# The simulation settings are the following:
# Number of repetitions = n_samples_current
n_of_repetitions <- n_simulation_current
# Number of genotypes = 2 
number_of_genotypes <- 2
# Number of factors = 3
number_of_factors <- 3
# Factors names (used in row names) 
factor_names <- c("factor1", "factor2", "factor3", "noise")
# Number of metabolites per factor = 5
# Correlation value between metabolites in the factor rho = 0.8.
# Since covariance is 1 correlation = covarinace.
covariance_rho <- correlation_current
# Number of noise metabolites 
number_noise_metabolites <- block4_current
# Decomposition between factors and noise
factors_noise_count <- c( block1_current, block2_current, block3_current, number_noise_metabolites )
factors_noise_count
# Getting number of noise groups (the last group will always be a noise group).
number_of_groups <- length(factors_noise_count) 
number_of_groups
# Cummulative sums for the number of metabolites per group.
cumsum_factors_noise_count <- cumsum(factors_noise_count)
cumsum_factors_noise_count
# Computing the total number of metabolites 
total_number_metabolites <- cumsum_factors_noise_count[number_of_groups]
# total_number_metabolites


# Difference in factor values between the groups
difference_in_factors <- c(delta1_current, delta2_current, delta3_current)
difference_in_factors
# Parameters for the Gamma distribution used to simulate from the means
alpha_parameter <- 50
beta_parameter <- 1/50 
# Variance for the normal distribution
sigma <- 1


# 2017.03.20 ask
# We use MVN distribution simulation function in R.
# We divide the procedure into multiple steps.
# Step 1
# Define the meand and Variance-Vocariance structure for our distrubution based on the parameters specified in the top of the code.
# Step 2
# Run actual simulations n_sample_size times
# Step 3
# Saving the results.
  
  
# Step 1
# Define the meand and Variance-Vocariance structure for our distrubution based on the parameters specified in the top of the code.
# Definging the means for MVN and the names for the rows
for ( j in c(1:number_of_groups) )
{
  
  # Generating means for the current samples.
  # Based on the paper http://www.ncbi.nlm.nih.gov/pubmed/15960805
  # We simulate them from Gamma distribution wiht alpha_parameter = 1 and beta_parameter = 1 
  # Then the mean is alpha_parameter * beta_parameter = 1.
  control_group_mvn_mean <- rgamma( factors_noise_count[j], shape = alpha_parameter, scale = beta_parameter )
  # Duplicating control_group_mvn_mean into treatment_group_mvn_mean. 
  # treatment_group_mvn_mean will be updated later.
  treatment_group_mvn_mean <- control_group_mvn_mean
  
  
  # Creating row names for the current group
  row_names_group <- paste(factor_names[j], c(1:factors_noise_count[j]), sep ='_')
  
  
  # Adding shift equal to the difference_in_factors to the treatment group
  # The last group (j == number_of_groups) is just noise and we ignore it.
  if (j != number_of_groups) 
  { 
    # Fix 2016.07.21 ask 
    # Here we use the first 10% of the samples to be different i.e. the first n_diff_each_block_current
    treatment_group_mvn_mean
    treatment_group_mvn_mean[1:n_diff_each_block_current] <- treatment_group_mvn_mean[1:n_diff_each_block_current] + difference_in_factors[j]  
  }
  
  # Adding elements to the vector.
  # For the first group it is empty.
  if (j == 1) 
  { 
    # Working with the means
    treatment_mvn_mean <- treatment_group_mvn_mean
    control_mvn_mean <- control_group_mvn_mean  
    # Working with the row names for the current group
    row_names <- row_names_group
  }
  # For the groups above the first we add it to the previous one.
  if (j > 1)
  { 
    # Working with the means
    treatment_mvn_mean <- c(treatment_mvn_mean, treatment_group_mvn_mean)  
    control_mvn_mean <- c(control_mvn_mean, control_group_mvn_mean)  
    # Working with the row names for the current group
    row_names <- c(row_names, row_names_group)  
    
  }
  
}
# extra check of the code
# treatment_mvn_mean
# control_mvn_mean
# (treatment_mvn_mean - control_mvn_mean)
# sum(treatment_mvn_mean - control_mvn_mean)
# (treatment_mvn_mean - control_mvn_mean)[1:n_diff_each_block_current]
# (treatment_mvn_mean - control_mvn_mean)[cumsum_factors_noise_count[1]+1:n_diff_each_block_current]
# (treatment_mvn_mean - control_mvn_mean)[cumsum_factors_noise_count[2]+1:n_diff_each_block_current]


# Defining the Varinace Covariance matrix for MVN
for ( j in c(1:number_of_groups)  )
{
  
  # Generating varaince covaraince matrix step by step.
  # The last block is just a white noise so there is no covariance structure there.
  if (j == number_of_groups) 
  { 
    # Creating the matrix filled with 0-s of dimensions factors_noise_count[j] by factors_noise_count[j]
    group_mvn_variance <- matrix( rep(0, factors_noise_count[j]*factors_noise_count[j]), nrow = factors_noise_count[j], ncol = factors_noise_count[j]  )
    # Filling the diagonal with 1-s to define variances.
    diag(group_mvn_variance) <- sigma
  }
  
  # Generating varaince covaraince matrix step by step.
  # The factor blocks have covariance structure which is defined below.
  if (j != number_of_groups)  
  { 
    # Creating the matrix filled with rho-s of dimensions factors_noise_count[j] by factors_noise_count[j]
    group_mvn_variance <- matrix( rep(covariance_rho, factors_noise_count[j]*factors_noise_count[j]), nrow = factors_noise_count[j], ncol = factors_noise_count[j]  )
    # Filling the diagonal with 1-s to define variances.
    diag(group_mvn_variance) <- sigma
  }
  
  # Adding elements to the vector.
  # For the first group it is empty.
  if (j == 1) 
  { 
    mvn_variance <- group_mvn_variance
  }
  # For the groups above the first we add it to the previous one.
  if (j > 1)
  { 
    mvn_variance <- as.matrix( bdiag(mvn_variance, group_mvn_variance) )
  }
  
}

# Extra check of what we just did.
# dim(mvn_variance)
# sum(mvn_variance == 0)
# blk1_id <- c(1:cumsum_factors_noise_count[1])
# blk2_id <- c((cumsum_factors_noise_count[1]+1):cumsum_factors_noise_count[2])
# blk3_id <- c((cumsum_factors_noise_count[2]+1):cumsum_factors_noise_count[3])
# blk4_id <- c((cumsum_factors_noise_count[3]+1):cumsum_factors_noise_count[4])
# mvn_variance[blk1_id,blk1_id]
# diag(mvn_variance[blk1_id,blk1_id])
# mvn_variance[blk2_id,blk2_id]
# diag(mvn_variance[blk2_id,blk2_id])
# mvn_variance[blk3_id,blk3_id]
# diag(mvn_variance[blk3_id,blk3_id])
# mvn_variance[blk4_id,blk4_id]
# diag(mvn_variance[blk4_id,blk4_id])


# Creating directory to save the results
dir.create(  paste("simulation_rho", correlation_text_current, "_met", n_met_current, "_ssize", ssize_current, sep =""), showWarnings = TRUE, recursive = FALSE, mode = "0777" )


# Runnin the simulations n_of_repetitions times.
for ( k in c(1:n_of_repetitions)  )
{
  
  # Step 2
  # Run actual simulations ssize_current times
  # Looping over samples here that we will include.
  
  # We are using mvrnorm from library(MASS) sine I assume it is stable (crossing fingers).
  samples_control   <- mvrnorm(n = ssize_current/2, mu = control_mvn_mean,   Sigma = mvn_variance, tol = 1e-6, empirical = FALSE, EISPACK = FALSE)
  samples_treatment <- mvrnorm(n = ssize_current/2, mu = treatment_mvn_mean, Sigma = mvn_variance, tol = 1e-6, empirical = FALSE, EISPACK = FALSE)
  dim(samples_control)
  dim(samples_treatment)
  
  simulated_run <- cbind( t(samples_control), t(samples_treatment) )
  dim(simulated_run)
  
  # Creating column with names names to distinguish treatment and control groups
  col_names_control   <- paste("control",   c( 1:(ssize_current/2) ), sep ='_')
  col_names_treatment <- paste("treatment", c( 1:(ssize_current/2) ), sep ='_')
  col_names <- c("rowID", col_names_control, col_names_treatment)
  col_names
  
  simulated_data <- data.frame(row_names, simulated_run )
  # Assgining column and row names to the final dataset
  names(simulated_data) <- col_names
  names(simulated_data)
  
  # Extra dimension check
  dim(simulated_data)
  

  correlation_text_current <- table_of_settings$correlation_text[scenario_id]
  n_samples_current <- table_of_settings$n_samples[scenario_id]
  n_met_current <- table_of_settings$n_met[scenario_id]

  
  # Step 3
  # Saving the results on the hard drive.
  # Creating patch for saving
  path_for_output <- paste("simulation_rho", correlation_text_current, "_met", n_met_current, "_ssize", ssize_current, 
                        "/simulation_rho", correlation_text_current, "_met", n_met_current, "_ssize", ssize_current, "_dataset", k, ".csv", sep ='')
  # Writing table.
  write.table( simulated_data, file = path_for_output, append = FALSE, sep = ",", col.names = TRUE, row.names = FALSE,  quote = FALSE )
  
  cat("ssize = ", ssize_current, " run = ", k , "\n", sep= "")
  
}
